# Supplementary material for: Direct observation of subunit rotation during DNA strand exchange by serine recombinases
Source: Nat Commun. 2024 Nov 29;15:10407. doi: 10.1038/s41467-024-54531-4 (PMC11607074; doi:10.1038/s41467-024-54531-4)
Supplement: Supplementary file 4 — Source Data [file 41467_2024_54531_MOESM4_ESM.zip]

Archive with 18 entries (17 files):
- Source Data/
- __MACOSX/._Source Data
- Source Data/Ser1_Ser2_Tn3NM_RTvs37.xlsx
- __MACOSX/Source Data/._Ser1_Ser2_Tn3NM_RTvs37.xlsx
- Source Data/SinSer1_SinSer2_SinQ115R_RTvs37.xlsx
- __MACOSX/Source Data/._SinSer1_SinSer2_SinQ115R_RTvs37.xlsx
- Source Data/UL25_Tn3NM_RT.xlsx
- __MACOSX/Source Data/._UL25_Tn3NM_RT.xlsx
- Source Data/Gel_Tn3NM_acceptorscan_fig4A.png
- __MACOSX/Source Data/._Gel_Tn3NM_acceptorscan_fig4A.png
- Source Data/Gel_Tn3NM_acceptorscan_fig4E.PNG
- __MACOSX/Source Data/._Gel_Tn3NM_acceptorscan_fig4E.PNG
- Source Data/SUL25_SinQ115R_37degC.xlsx
- __MACOSX/Source Data/._SUL25_SinQ115R_37degC.xlsx
- Source Data/Gel_Tn3NM_donorscan_fig4E.PNG
- __MACOSX/Source Data/._Gel_Tn3NM_donorscan_fig4E.PNG
- Source Data/Gel_Tn3NM_donorscan_fig4A.png
- __MACOSX/Source Data/._Gel_Tn3NM_donorscan_fig4A.png
