# Supplementary material for: Direct observation of subunit rotation during DNA strand exchange by serine recombinases
Source: Nat Commun. 2024 Nov 29;15:10407. doi: 10.1038/s41467-024-54531-4 (PMC11607074; doi:10.1038/s41467-024-54531-4)
Supplement: Supplementary file 4 — Source Data [file 41467_2024_54531_MOESM4_ESM.zip › Source Data/Ser1_Ser2_Tn3NM_RTvs37.xlsx]

## Sheet: RT
Time	%recombinant	%recombinant	%recombinant		Mean	SE of mean
0	0	0	0		0	0
1	12.2736	12.7759	10.1941		11.7479	0.7903
5	24.148	24.2053	21.6564		23.3366	0.84024
10	36.1672	34.2009	32.3997		34.2559	1.08795
20	50.1529	45.3432	45.3432		46.9464	1.60323
40	65.4864	61.876	61.876		63.0794	1.20346
60	73.817	69.8237	69.8237		71.1548	1.33108
90	79.5121	79.668	78.8152		79.3317	0.26218
120	82.8188	82.7102	82.562		82.697	0.07443

## Sheet: 37
Time	%recombinant	%recombinant	%recombinant		Mean	SE of mean
0	0	0	0		0	0
1	11.4339	7.41598	9.67567		9.50851	1.16288
5	54.3165	40.0168	42.8947		45.7427	4.36668
10	65.6066	61.4568	60.6885		62.584	1.5275
20	68.9708	67.2484	68.3675		68.1955	0.50462
40	71.8922	74.5317	73.5887		73.3375	0.77222
60	74.9867	79.5539	75.8637		76.8014	1.39933
90	74.7561	83.3446	81.6424		79.9143	2.62554
120	76.6739	85.6218	77.3469		79.8809	2.87704
