# Supplementary material for: Direct observation of subunit rotation during DNA strand exchange by serine recombinases
Source: Nat Commun. 2024 Nov 29;15:10407. doi: 10.1038/s41467-024-54531-4 (PMC11607074; doi:10.1038/s41467-024-54531-4)
Supplement: Supplementary file 4 — Source Data [file 41467_2024_54531_MOESM4_ESM.zip › Source Data/SinSer1_SinSer2_SinQ115R_RTvs37.xlsx]

## Sheet: 37
Sinser1 + SinSer 2 at 37 deg C
Time	% substrate	% substrate	% substrate	% recombinant	% recombinant	% recombinant		Mean % substrate	SE of mean	Mean % recombinant	SE of mean
0	100	100	100	0	0	0		100	0	0	0
1	98.7901	98.4738	95.2822	1.20987	1.5262	4.7178		97.5154	1.12031	2.48462	1.12031
5	88.4304	90.6539	86.399	11.5696	9.3461	13.601		88.4944	1.2287	11.5056	1.2287
10	73.5674	75.9278	72.3543	26.4326	24.0723	27.6457		73.9498	1.04914	26.0502	1.04914
20	56.3255	57.9099	56.0416	43.6745	42.0901	43.9584		56.759	0.58125	43.241	0.58125
40	41.9556	38.9434	40.2707	58.0444	61.0566	59.7293		40.3899	0.8716	59.6101	0.8716
60	32.0525	30.6352	31.545	67.9475	69.3648	68.4549		31.4109	0.41459	68.5891	0.41459
90	25.5391	22.8302	30.2121	74.4608	77.1698	69.7879		26.1938	2.15594	73.8062	2.15594
120	21.6004	18.9086	27.8723	78.3996	81.0914	72.1278		22.7937	2.65549	77.2062	2.65549
150	16.7697	16.5466	29.7202	83.2303	83.4534	70.2798		21.0121	4.35449	78.9879	4.35449

## Sheet: RT
Sinser1 + SinSer 2 at RT
Time	% substrate	% substrate	% substrate	% recombinant	% recombinant	% recombinant		Mean % substrate	SE of mean	Mean % recombinant	SE of mean
0	100	100	100	0	0	0		100	0	0	0
1	95.3991	96.8922	96.8121	2.04594	1.52379	2.19267		96.3678	0.48488	1.9208	0.20298
5	93.7824	95.1923	95.3669	3.24793	2.77637	2.59138		94.7805	0.50161	2.87189	0.19546
10	90.0297	92.1642	92.4912	6.62618	5.19842	4.65275		91.5617	0.7718	5.49245	0.58834
20	83.5458	86.4398	87.5727	12.378	9.77368	8.78738		85.8528	1.19896	10.313	1.07104
40	75.0828	77.05	79.3892	20.7837	18.3871	16.6391		77.174	1.2447	18.6033	1.20131
60	68.2059	69.6739	72.7677	27.7572	26.1935	23.5366		70.2159	1.34447	25.8291	1.23192
90	59.6361	60.8172	64.7257	36.5243	34.1795	31.5627		61.7263	1.53795	34.0889	1.433
120	53.5265	55.6055	57.1859	42.895	39.7301	39.0229		55.4393	1.05965	40.5493	1.19045
150	49.2483	51.0423	52.8797	47.2743	43.0326	43.3613		51.0568	1.04831	44.556	1.36243
