# Supplementary material for: Direct observation of subunit rotation during DNA strand exchange by serine recombinases
Source: Nat Commun. 2024 Nov 29;15:10407. doi: 10.1038/s41467-024-54531-4 (PMC11607074; doi:10.1038/s41467-024-54531-4)
Supplement: Supplementary file 4 — Source Data [file 41467_2024_54531_MOESM4_ESM.zip › Source Data/UL25_Tn3NM_RT.xlsx]

## Sheet: Sheet1
time	BamHI substrate	inversion	Deletion	X and Y DSB		time	BamHI substrate	inversion	Deletion	X and Y DSB		time	BamHI substrate	inversion	Deletion	X and Y DSB		Time	Mean %Substrate	SE of mean	% Inversion	SE of mean	% Deletion	SE of mean	% DSBs	SE of mean
0	100	0	0	0		0	100	0	0	0		0	100	0	0	0		0	100	0	0	0	0	0	0	0
1	73.3269	17.5356	2.57356	4.05649		1	78.5967	14.9293	3.63577	1.83045		1	72.7294	15.3927	2.87132	7.77107		1	74.8843	1.86417	15.9525	0.80275	3.02688	0.31634	4.55267	1.73276
5	68.2653	18.9108	3.14327	6.60798		5	75.2141	16.9545	3.84706	2.67658		5	67.6981	17.4581	3.85538	9.17505		5	70.3925	2.41633	17.7745	0.58647	3.61524	0.23599	6.1532	1.88968
20	61.656	21.7444	5.55933	6.22473		20	65.0465	19.6515	7.77824	4.86821		20	59.5966	18.4854	7.25447	11.5042		20	62.0997	1.58883	19.9605	0.95339	6.86401	0.66963	7.53239	2.02416
40	58.2917	22.0438	8.40028	5.27038		40	56.1331	21.0218	12.1973	6.44256		40	58.787	14.6918	12.0209	10.2455		40	57.7373	0.81472	19.2525	2.29936	10.8728	1.23733	7.31949	1.50164
60	54.0705	21.9055	11.5993	5.59392		60	47.5082	21.1165	17.3439	8.33368		60	49.2467	18.8692	14.8375	11.3539		60	50.2751	1.96291	20.6304	0.90958	14.5936	1.66279	8.42716	1.66341
90	47.4679	21.4023	18.0106	5.06635		90	39.2236	20.9269	23.0137	9.81933		90	42.3205	17.2885	22.3438	10.1203		90	43.004	2.40434	19.8726	1.2993	21.1227	1.56801	8.33534	1.6368
120	48.5739	21.4662	17.4218	4.65175		120	36.8322	20.2067	26.1805	9.60674		190	36.5712	17.2623	27.5493	9.49013		120	40.6591	3.95812	19.645	1.24563	23.7172	3.1724	7.91621	1.63258
