# Supplementary material for: Direct observation of subunit rotation during DNA strand exchange by serine recombinases
Source: Nat Commun. 2024 Nov 29;15:10407. doi: 10.1038/s41467-024-54531-4 (PMC11607074; doi:10.1038/s41467-024-54531-4)
Supplement: Supplementary file 4 — Source Data [file 41467_2024_54531_MOESM4_ESM.zip › Source Data/SUL25_SinQ115R_37degC.xlsx]

## Sheet: Sheet2
time (min)	BamHI substrate	inversion	Deletion	DSB		BamHI substrate	inversion	Deletion	DSB		BamHI substrate (cut)	inversion	Deletion	DSB		Mean %Substrate	SE of mean	% Inversion	SE of mean	% Deletion	SE of mean	% DSBs	SE of mean
0	100	0	0	0		100	0	0	0		100	0	0	0		100	0	0	0	0	0	0	0
1	89.0044	6.49216	0.95776	3.54569		94.9221	4.63507	0.44284	0		89.4228	6.30076	1.9928	2.28366		91.1164	1.90666	5.80933	0.58972	1.13113	0.45575	1.94312	1.03762
5	82.835	10.2173	0.93579	6.01185		83.4467	10.3257	0.87834	5.34923		83.2058	10.6102	0.83448	5.34954		83.1625	0.17792	10.3844	0.11714	0.88287	0.02933	5.57021	0.22082
10	77.7378	13.9294	1.26462	7.06821		77.6528	15.2691	1.34576	5.73229		72.9395	19.2028	1.45713	6.40061		76.11	1.58547	16.1337	1.5825	1.35583	0.0558	6.40037	0.38565
20	71.5505	20.0474	1.87899	6.52312		72.8699	19.1271	2.37071	5.63224		69.9965	21.7746	1.82496	6.40402		71.4723	0.83042	20.3163	0.77599	2.02488	0.17361	6.18646	0.27923
40	66.6817	22.5557	3.75566	7.00695		68.3338	22.1017	4.04538	5.51918		64.4658	25.6656	3.33729	6.53135		66.4938	1.12054	23.441	1.11999	3.71278	0.20553	6.35249	0.43869
60	61.8324	26.9086	4.50842	6.7506		64.1493	25.2671	5.31622	5.26746		59.8812	29.4014	4.81765	5.89972		61.9543	1.23359	27.1924	1.20189	4.88076	0.23532	5.97259	0.42969
90	59.9517	27.9363	6.02502	6.08692		59.1563	29.0053	6.92785	4.91054		55.2195	33.1049	6.03885	5.6368		58.1092	1.46298	30.0155	1.5752	6.33057	0.29867	5.54476	0.3427
120	53.9575	32.4485	7.46216	6.13177		58.6217	27.755	9.03951	4.58384		54.2198	32.1562	7.98888	5.63509		55.5997	1.5129	30.7866	1.51815	8.16352	0.46364	5.45023	0.45631
